# Supplementary material for: Myogenesis modelled by human pluripotent stem cells: a multi‐omic study of Duchenne myopathy early onset
Source: J Cachexia Sarcopenia Muscle. 2021 Feb 14;12(1):209–32. doi: 10.1002/jcsm.12665 (PMC7890274; doi:10.1002/jcsm.12665)
Supplement: Supplementary file 2 — Table S1. Supporting Information [file JCSM-12-209-s002.xlsx]

## Sheet: Table S1
	Alias	Cell Lines	Reprogramming method	Reprogrammed cells	Provided by	DMD gene mutations
Tissue-derived cells	healthy myoblast 1	M00180	/	/	Cochin Hospital-Cochin Institute	-
	healthy myoblast 2	M00194	/	/	Cochin Hospital-Cochin Institute	-
	healthy myoblast 4	VAX1024	/	/	Celogos	-
	DMD myoblast 1	M00197	/	/	Cochin Hospital-Cochin Institute	In-frame Duplication exons 3-26
	DMD myoblast 2	M00202	/	/	Cochin Hospital-Cochin Institute	Out-of-frame Deletion exons 8-43
	DMD myoblast 3	M00418	/	/	Cochin Hospital-Cochin Institute	Stop exon 7 c
hiPSC	healthy hiPSC 1	/	Ecotropic retroviruses	M00180	/	-
	healthy hiPSC 2	/	Ecotropic retroviruses	M00194	/	-
	healthy hiPSC 3	/	Ecotropic retroviruses	M00398	/	-
	DMD hiPSC 1	/	Ecotropic retroviruses	M00197	/	In-frame Duplication exons 3-26
	DMD hiPSC 2	/	Ecotropic retroviruses	M00202	/	Out-of-frame Deletion exons 8-43
	DMD hiPSC 3		Ecotropic retroviruses	M00418		Stop exon 7 c
