# Supplementary material for: Myogenesis modelled by human pluripotent stem cells: a multi‐omic study of Duchenne myopathy early onset
Source: J Cachexia Sarcopenia Muscle. 2021 Feb 14;12(1):209–32. doi: 10.1002/jcsm.12665 (PMC7890274; doi:10.1002/jcsm.12665)
Supplement: Supplementary file 3 — Table S2. Supporting Information [file JCSM-12-209-s003.xlsx]

## Sheet: Table S2
		Target gene	Used sequence	Primers
mRNA detection		Dp427c	>NM_000109.3 Homo sapiens dystrophin (DMD), transcript variant Dp427c, mRNA	Forward	CCCAGCAGTCGGCAGTAATAG
				Reverse	TCTCTTTCATCTTCCATGCCAGC
		Dp427m	>NM_004006.2 Homo sapiens dystrophin (DMD), transcript variant Dp427m, mRNA	Forward	TTTGGTGGGAAGAAGTAGAGGAC
				Reverse	CAATATGCTGCTTCCCAAACTTAGA
		Dp427p1p2	>NM_004009.3 Homo sapiens dystrophin (DMD), transcript variant Dp427p1, mRNA	Forward	TATGAAGGTGTGTAGCCAGCC
				Reverse	TGCTGCTTCCCAAACTTAGAAAAT
		Dp412e	Dp412e: a novel human embryonic dystrophin isoform induced by BMP4 in early differentiated cells	Forward	CCCAGCAATAAGGATGAAAGAGA
				Reverse	TGTAGGTCACTGAAGAGGTTCTCAA
		Dp260	>NM_004011.3 Homo sapiens dystrophin (DMD), transcript variant Dp260-1, mRNA	Forward	CCTTAATGCTGTAAGGAGGCAAAA
				Reverse	GCTGCCAACTGCTTGTCAAT
		Dp140	>NM_004013.2 Homo sapiens dystrophin (DMD), transcript variant Dp140, mRNA	Forward	CGAAAGAGGTTTTTGCACACCTTA
				Reverse	GGCATCTGTTTTTGAGGATTGCT
		Dp116	>NM_004014.2 Homo sapiens dystrophin (DMD), transcript variant Dp116, mRNA	Forward	ACATACCATGTAAAGGACCTCCAA
				Reverse	GGACTGCATCATCGGAACCT
		Dp71-40	>NM_004015.2 Homo sapiens dystrophin (DMD), transcript variant Dp71, mRNA	Forward	GCCATGAGGGAACAGCTCAA
				Reverse	CAGGTCAGCTAAAGACTGGTAGAG
		DMD exons 2-3 (for all full-length transcripts)		Forward	TCACAAAATGGGTAAATGCACAA
				Reverse	CCCATCCTGTAGGTCACTGAA
		ACTC1	>NM_005159.4 Homo sapiens actin, alpha, cardiac muscle 1 (ACTC1), mRNA	Forward	CCATCTATGAGGGCTACGCTTTG
				Reverse	CTTTAATGTCACGGACAATTTCACGTT
		ATF4	>NM_182810.2 Homo sapiens activating transcription factor 4 (ATF4), transcript variant 2, mRNA	Forward	TCCAACAACAGCAAGGAGGAT
				Reverse	TACCCAACAGGGCATCCAAG
		ATP5A1	>NM_001257335.1 Homo sapiens ATP synthase F1 subunit alpha (ATP5F1A), transcript variant 5, mRNA	Forward	CGATGCTGCCACTCAACAAC
				Reverse	CCCGCATAGATAACAGCCACT
		CKM		Forward	GACCCCATCATCTCGGATCG
				Reverse	AGGTCGTCTCCACCCTTGA
		CTGF	>NM_001901.3 Homo sapiens cellular communication network factor 2 (CCN2), mRNA	Forward	TGGAAGAGAACATTAAGAAGGGCA
				Reverse	TGCAGCCAGAAAGCTCAAAC
		DES		Forward	ATTGGAGGACCGATTTGCC
				Reverse	TCACCGTCTTCTTGGTATGGA
		ITGA7	>NM_002206.2 Homo sapiens integrin subunit alpha 7 (ITGA7), transcript variant 2, mRNA	Forward	TGCTGAGAAGAAGAAAAACATCACC
				Reverse	AAAGCTGTAGAGTGGGCAGC
		MYH3		Forward	AGAGGAACTTTGACAAGGTGTTG
				Reverse	GGCTTCCTCGTAGGCATTTT
		MYOD1		Forward	GGGGCTAGGTTCAGCTTTCT
				Reverse	CTACATTTGGGACCGGAGTG
		MYOG		Forward	TAAGGTGTGTAAGAGGAAGTCG
				Reverse	CCACAGACACATCTTCCACTGT
		PCNA	>NM_182649.1 Homo sapiens proliferatingcell nuclear antigen (PCNA), transcript variant 2, mRNA	Forward	CCTTGGCGCTAGTATTTGAAGC
				Reverse	ATACGTGCAAATTCACCAGAAGG
		SGCA	>NM_001135697.2 Homo sapiens sarcoglycan alpha (SGCA), transcript variant 2, mRNA	Forward	TGTCCACATCACCTACCACG
				Reverse	CTGTGACCTCAATGACCTGGA
		TTN		Forward	TTCTGCTGGCCTAAGCTCAC
				Reverse	ATGGTTTCCCGGGTGACATC
		UBC	>NM_021009.6 Homo sapiens ubiquitin C (UBC), mRNA	Forward	AGTAGTCCCTTCTCGGCGAT
				Reverse	GCATTGTCAAGTGACGATCACAG
		DMD Exon 7 skipping in healthy M180 cells		Forward	AAGATTCTCCTGAGCTGGGTC
				Reverse	AGTCACTTTAGGTGGCCTTGG
		DMD Exon 51 skipping in DMD52 cells		Forward	CCACTCAGCCAGTGAAGAGG
				Reverse	TTGGGCAGCGGTAATGAGTT
		DMD Delta exon 52 (gene editing experiment)		Forward	ATAGACACTGAAGAAAGGGAAGAAT
				Reverse	CTTACCCAATATGTGGAAGTATGAC
		tr-KLF4	specific to KLF4 MSCV-IRES-GFP (pMIG) vector [15]	Forward	GATGAACTGACCAGGCACTA
				Reverse	CCTTGAGGTACCAGAGATCT
		tr-MYC	specific to MYC MSCV-IRES-GFP (pMIG) vector [15]	Forward	TGCCTCAAATTGGACTTTGG
				Reverse	CGCTCGAGGTTAACGAATT
		tr-POU5F1	specific to POU5F1 MSCV-IRES-GFP (pMIG) vector [15]	Forward	CCTCACTTCACTGCACTGTA
				Reverse	CCTTGAGGTACCAGAGATCT
		tr-SOX2	specific to SOX2 MSCV-IRES-GFP (pMIG) vector [15]	Forward	CCCAGCAGACTTCACATGT
				Reverse	CCTTGAGGTACCAGAGATCT
DNA detection	Genomic	UBC	>NC_000012.12 Homo sapiens chromosome 12, GRCh38.p12 Primary Assembly	Forward	CTTCGCTAATGCGGGAAAGC
		UBC		Reverse	GCAACAGACGACAAACCGAG
	Mitochondrial	ND2	NC_012920.1	Forward	TGAACATACAAAACCCACCCCAT
		MT-ND2		Reverse	AAAAGGGGAGATAGGTAGGAGTAGC
		CYTB		Forward	ACAATTCTCCGATCCGTCCC
		MT-CYTB		Reverse	GTGATTGGCTTAGTGGGCGA
		COX3		Forward	ACCATTTCCGACGGCATCTAC
		MT-COX3		Reverse	GTTGGCGGATGAAGCAGATAGT
		RNR2		Forward	CAAACAGTACCTAACAAACCCACAG
		MT-RNR2		Reverse	GTATAGTAGTTCGCTTTGACTGGTG

## Sheet: Feuil1
ACTC1
ATF4
ATP5A1
CKM
CTGF
DES
ITGA7
MYH3
MYOD1
MYOG
PCNA
SGCA
TTN
