# Supplementary material for: Myogenesis modelled by human pluripotent stem cells: a multi‐omic study of Duchenne myopathy early onset
Source: J Cachexia Sarcopenia Muscle. 2021 Feb 14;12(1):209–32. doi: 10.1002/jcsm.12665 (PMC7890274; doi:10.1002/jcsm.12665)
Supplement: Supplementary file 5 — Table S4. Supporting Information [file JCSM-12-209-s005.xlsx]

## Sheet: Table S4
Cell stage	Cryopreservation	Analyses
		mRNA-sequencing	miRNA-sequencing	Western blot	iTRAQ proteomics
Tissue-derived MyoT		1 * (3 + 3) = 6	1 * (3 + 3) = 6	2*1 + 3 * (2 + 3) = 17
Tissue-derived MyoB	X	1 * (3 + 3) = 6	1 * (3 + 3) = 6
Day 0 (hiPSC)	X	3 * (3 + 3) = 18	1 * (3 + 3) = 6
Day 3		3 * (3 + 3) = 18	1 * (3 + 3) = 6
Day 10		3 * (3 + 3) = 18	1 * (3 + 3) = 6	2*1 + 3 * (2 + 3) = 17
Day 17	X	3 * (3 + 3) = 18	1 * (3 + 3) = 6	3 * (3 + 3) = 18	1 * (3 + 3) = 6
Day 25 (hiPSC-derived MyoT)		3 * (3 + 3) = 18	1 * (3 + 3) = 6	3 * (3 + 3) = 18
Total number of analysed samples		112	42	70	6
Number = number of replicate per cell line
Number of healthy cell lines
Number of DMD cell lines
Total number of analysed samples
